# Supplementary material for: Role of Flaxseed Gum and Whey Protein Microparticles in Formulating Low-Fat Model Mayonnaises
Source: Foods. 2022 Jan 21;11(3):282. doi: 10.3390/foods11030282 (PMC8834398; doi:10.3390/foods11030282)
Supplement: Supplementary file 1 [file foods-11-00282-s001.zip]

Archive with 1 entries (1 files):
- foods-1501921-supplementary.pdf
